# Supplementary material for: An outbreak of Salmonella Typhimurium associated with the consumption of raw liver at an Eid al-Adha celebration in Wales (UK), July 2021
Source: Epidemiol Infect. 2023 Nov 30;152:e6. doi: 10.1017/S0950268823001887 (PMC10789983; doi:10.1017/S0950268823001887)
Supplement: Adamson et al. supplementary material 2 — Adamson et al. supplementary material [file S0950268823001887sup002.xlsx]

## Sheet: Table S1 - Firth Univariate BBQ
		Table S1. Firth regression case-control study univariate results, of cohort study survey respondents attending barbecue (N=29)
		Exposure	Cases			Controls			Odds ratio	95%CI	p-value
			Total	Exposed	%	Total	Exposed	%
		Raw liver	17	9	52.94	12	0	0	.	[3.01-.]	0.002
		Lamb	17	17	100	12	9	75	.	[1.27-.]	0.029
		Pepsi	17	3	17.65	12	6	50	0.21	[0.03-1.49]	0.064
		Watermelon	17	7	41.18	12	9	75	0.23	[0.03-1.47]	0.071
		Lemonade-yoghurt drink	17	8	47.06	12	2	16.67	4.44	[0.61-51.2]	0.09
		Tea	17	3	17.65	12	0	0	.	[0.58-.]	0.124
		Cooked liver	17	3	17.65	12	0	0	.	[0.58-.]	0.124
		Stew	17	3	17.65	12	5	41.67	0.3	[0.04-2.16]	0.154
		Kisra (bread)	17	3	17.65	12	5	41.67	0.3	[0.04-2.16]	0.154
		Kunafa (pastry dessert)	17	7	41.18	12	8	66.67	0.35	[0.06-2.04]	0.176
		Lemonade	17	4	23.53	12	1	8.33	3.38	[0.27-181.5]	0.286
		Mixed green salad	17	7	41.18	12	7	58.33	0.5	[0.09-2.82]	0.362
		Other drink	17	8	47.06	12	4	33.33	1.78	[0.31-11.20]	0.46
		Carrot salad	17	3	17.65	12	1	8.33	2.36	[0.16-134.8]	0.474
		Spicy sauce	17	9	52.94	12	5	41.67	1.58	[0.28-9.08]	0.55
		Pickled salad	17	2	11.76	12	2	16.67	0.67	[0.04-10.77]	0.706
		Hummus	17	2	11.76	12	2	16.67	0.67	[0.04-10.77]	0.706
		Mixed carrot salad	17	2	11.76	12	1	8.33	1.47	[0.07-94.28]	0.765
		Basbousa (cake)	17	6	35.29	12	4	33.33	1.09	[0.18-7.12]	0.913
		Aubergine salad	17	4	23.53	12	3	25	0.92	[0.12-7.91]	0.927
